# Supplementary material for: Studies towards the Synthesis of Novel 3-Aminopropoxy-Substituted Dioxins Suitable for the Development of Aptamers for Photonic Biosensor Applications
Source: Materials (Basel). 2021 Aug 21;14(16):4727. doi: 10.3390/ma14164727 (PMC8401930; doi:10.3390/ma14164727)
Supplement: Supplementary file 1 [file materials-14-04727-s001.zip]

Archive with 1 entries (1 files):
- materials-1312053-SI.pdf
